# Supplementary material for: Development of Ethyl Methanesulfonate Mutant Edamame Soybean (Glycine max (L.) Merr.) Populations and Forward and Reverse Genetic Screening for Early-Flowering Mutants
Source: Plants (Basel). 2022 Jul 13;11(14):1839. doi: 10.3390/plants11141839 (PMC9315854; doi:10.3390/plants11141839)
Supplement: Supplementary file 1 [file plants-11-01839-s001.zip]

Archive with 1 entries (1 files):
- plants-1747088-supplementary.pdf
